# Supplementary material for: Antimicrobial Stewardship Program Implementation in a Saudi Medical City: An Exploratory Case Study
Source: Antibiotics (Basel). 2021 Mar 9;10(3):280. doi: 10.3390/antibiotics10030280 (PMC8000012; doi:10.3390/antibiotics10030280)
Supplement: Supplementary file 1 [file antibiotics-10-00280-s001.zip]

Archive with 3 entries (3 files):
- Appendices/Appendix A.docx
- Appendices/Appendix B.docx
- Appendices/Appendix C.docx
